# Supplementary material for: Respiratory and Otolaryngology Symptoms Following the 2019 Spring Floods in Quebec
Source: Int J Environ Res Public Health. 2022 Sep 17;19(18):11738. doi: 10.3390/ijerph191811738 (PMC9517661; doi:10.3390/ijerph191811738)
Supplement: Supplementary file 1 [file ijerph-19-11738-s001.zip]

Archive with 1 entries (1 files):
- ijerph-1878376-supplementary.pdf
